# Supplementary material for: Crossing the Old Local Breed Deutsches Lachshuhn with the Layer Breed White Rock: Effects on Laying Performance of the Females and Fattening Performance of the Males
Source: Animals (Basel). 2023 Sep 22;13(19):2999. doi: 10.3390/ani13192999 (PMC10571803; doi:10.3390/ani13192999)
Supplement: Supplementary file 1 [file animals-13-02999-s001.zip]

Archive with 1 entries (1 files):
- animals-2575129-supplementary.pdf
